# Supplementary material for: Neutralizing antibodies from the rare convalescent donors elicited antibody-dependent enhancement of SARS-CoV-2 variants infection
Source: Front Med (Lausanne). 2022 Oct 19;9:952697. doi: 10.3389/fmed.2022.952697 (PMC9627283; doi:10.3389/fmed.2022.952697)
Supplement: Supplementary file 1 [file Table_1.xlsx]

## Sheet: RBD variants
Mutated amino acid site	Genomic location	Mutant bases and the number of the RBD mutant strains (Total: 52857)	Counts of the double mutant variants	Rate of the double mutant variants
V320G	22521	T->K:121	109	0.00206217
P330S	22550	C->T:19	21	0.000397298
F338L	22574	T->C:2	0	0
G339D	22578	G->A:2	2	3.78379e-05
E340K	22580	G->A:2	2	3.78379e-05
V341I	22583	G->A:24	23	0.000435136
A344S	22592	G->T:36	37	0.000700002
A348T	22604	G->A:2	1	1.8919e-05
A352S	22616	G->T:4	4	7.56759e-05
N354K	22622	C->T:10	0	0
S359N	22638	G->A:2	2	3.78379e-05
D364Y	22652	G->T:1	1	1.8919e-05
V367F	22661	G->T:32	15	0.000283785
N370S	22671	A->G:11	11	0.000208109
P384L	22713	C->T:10	8	0.000151352
P384S	22712	C->T:8	10	0.00018919
R408I	22785	G->T:10	8	0.000151352
Q414P	22803	A->C:1	1	1.8919e-05
K417N	22813	G->T:3	10	0.00018919
A435S	22865	G->T:3	2	3.78379e-05
S438F	22875	C->T:2	0	0
N439K	22879	C->A:62	103	0.00194865
G446V	22899	G->T:10	21	0.000397298
L452R	22917	T->G:2	2	3.78379e-05
L455F	22927	G->T:6	7	0.000132433
I468T	22965	T->C:3	0	0
I468V	22964	A->G:4	1	1.8919e-05
A475V	22986	C->T:4	1	1.8919e-05
G476S	22989	G->A:10	2	3.78379e-05
S477I	22992	G->T:1	4	7.56759e-05
S477N	22992	G->A:93	3255	0.0615812
S477R	22993	G->T:3	10	0.00018919
T478I	22995	C->T:19	19	0.00035946
V483A	23010	T->C:36	0	0
V483I	23009	G->A:1	0	0
E484D	23014	A->C:1	6	0.000113514
E484K	23012	G->A:4	5	9.45949e-05
F490L	23030	T->C:4	2	3.78379e-05
F490S	23031	T->C:2	1	1.8919e-05
P491R	23034	C->G:1	2	3.78379e-05
Q493L	23040	A->T:3	3	5.67569e-05
S494P	23042	T->C:5	8	0.000151352
N501Y	23063	A->T:12	29	0.00054865
V503F	23069	G->T:1	1	1.8919e-05
Y508H	23084	T->C:6	7	0.000132433
H519P	23118	A->C:1	2	3.78379e-05
H519Q	23119	T->A:2	2	3.78379e-05
A520S	23121	G->T:23	5	9.45949e-05
P521S	23124	C->G:5	5	9.45949e-05
D614G	23403	A->G:35987	43233	0.817924
