# Supplementary material for: Neutralizing antibodies from the rare convalescent donors elicited antibody-dependent enhancement of SARS-CoV-2 variants infection
Source: Front Med (Lausanne). 2022 Oct 19;9:952697. doi: 10.3389/fmed.2022.952697 (PMC9627283; doi:10.3389/fmed.2022.952697)
Supplement: Supplementary file 2 [file Table_2.xlsx]

## Sheet: Sheet1
Extended data Table.2. The usage analysis of antibody variable-gene segments
Antibody Name	Antibody class	Heavy Chain Features				Light Chain Features			Source
		V Gene	D Gene	J Gene	CDR3	V Gene	J Gene	CDR3
55A8	ADE antibody	IGHV1-69	IGHD4-17	IGHJ4	ARGTEYGDYDVSHD	IGKV1-5	IGKJ2	QQYNSYSHT	This study
XG016	ADE antibody	IGHV2-5	IGHD6-6	IGHJ4	AHYSSSSLYFAY	IGKV1-5	IGKJ3	QQYNSYFT	Reference 21
XG009	ADE antibody	IGHV1-8	IGHD2-15	IGHJ5	ARGGRYCSGGSCFSGIWFDP	IGKV1-9	IGKJ4	QQLNSYPSS	Reference 21
CB6	ADE antibody	IGHV3-66	IGHD3-10	IGHJ4	ARVLPMYGDYLDY	IGKV1-39	IGKJ2	QQSYSTPPEYT	Reference 19
DH1043	ADE antibody	IGHV1-69	Data not shown	IGHJ4	ARADYYYDSSGYFFDY	IGKV3-20	IGKJ1	QQYSSSRT	Reference 20
DH1047	ADE antibody	IGHV1-46	Data not shown	IGHJ4	ARDVRVDDSWSGYDLLSGGTYFDY	IGKV4-1	IGKJ1	QQYYSLPRT	Reference 20
DH1046	ADE antibody	IGHV3-23	Data not shown	IGHJ6	AKDLFYDFWSGFDFGPGESFGMDV	IGKV1-5	IGKJ2	QQYSEFSYT	Reference 20
DH1159.2	ADE antibody	IGHV4-61	Data not shown	IGHJ4	ARGLRFCSDTRCYPYFDY	IGKV1-39	IGKJ1	QQTYSAPWT	Reference 20
13G9	Non-ADE antibody	IGHV1-58	IGHD2-2	IGHJ3	AAPYCSSTSCRDGFDI	IGKV3-20	IGKJ1	QQYGRSPWT	This study
58G6	Non-ADE antibody	IGHV1-58	IGHD2-2	IGHJ3	AAPYCSSTSCRDGFDI	IGKV3-20	IGKJ1	QQYDNSPWT	This study
510A5	Non-ADE antibody	IGHV3-9	IGHD3-9	IGHJ4	AKDRGYEILTPASFDY	IGKV1-39	IGKJ2	QQSYSTPPYT	This study
510A4	Non-ADE antibody	IGHV2-70	IGHD6-13	IGHJ4	ARVQVAAAGSPYDY	IGKV2-28	IGKJ1	MQALQMGT	This study
81E1	Non-ADE antibody	IGHV1-24	IGHD3-10	IGHJ4	AITSVARGLRGYFDT	IGLV1-47	IGLJ2	AAWDDSLSRVV	This study
51E10	Non-ADE antibody	IGHV1-18	IGHD6-13	IGHJ2	ARARQLVLNWYFDL	IGKV4-1	IGKJ4	QQYYITPQLT	This study
52F7	Non-ADE antibody	IGHV3-9	IGHD2-2	IGHJ6	AKDIGVMVPGVTPYGMDV	IGKV2D-30	IGKJ2	MQGTHWPPGT	This study
57F7	Non-ADE antibody	IGHV4-34	IGHD6-6	IGHJ6	ARDDSSSSGVGTGMDV	IGLV1-44	IGLJ3	AVWDDSLNGWV	This study
07C1	Non-ADE antibody	IGHV5-51	IGHD2-2	IGHJ6	VRGCSSNSCEWAMDV	IGLV1-40	IGLJ1	QSYDRSLSVLYV	This study
