# Supplementary material for: Neutralizing antibodies from the rare convalescent donors elicited antibody-dependent enhancement of SARS-CoV-2 variants infection
Source: Front Med (Lausanne). 2022 Oct 19;9:952697. doi: 10.3389/fmed.2022.952697 (PMC9627283; doi:10.3389/fmed.2022.952697)
Supplement: Supplementary file 3 [file Table_3.xlsx]

## Sheet: Sheet1
Variants	Forward primer	Reverse primer	Template
V320G	gactagtaactttcgggggcaacccaccgaatcaa	TGGTAGATGCCCTTTTCCACGGT	pMD2.G-D614G
P330S	ccgaatcaatcgtgcggttccctaatatcacaaacctgtgtc	TGGGTTGCACCCGAAAGTTACTAGTCTGGT
F338L	atatcacaaacctgtgtcctttaggcgaggtgttc	TAGGGAACCGCACGATTGATTCG
G339D	acctgtgtcctttcgacgaggtgttcaacgc	TTGTGATATTAGGGAACCGCACGA
E340K	ctgtgtcctttcggcaaggtgttcaacgcca	GTTTGTGATATTAGGGAACCGCAC
V341I	tgtcctttcggcgagatattcaacgccacccgg	CAGGTTTGTGATATTAGGGAACCGCACG
A344S	gcgaggtgttcaacagcacccggttcgcct	CGAAAGGACACAGGTTTGTGATATTAGGGAAC
A348T	tcaacgccacccggttcacctccgtctatgcctg	ACACCTCGCCGAAAGGACACAG
A352S	ccggttcgcctccgtctatagctggaatagaaagagaa	GTGGCGTTGAACACCTCGCCGA
N354K	cctccgtctatgcctggaagagaaagagaatcagc	CGAACCGGGTGGCGTTGAACAC
S359N	tggaatagaaagagaatcaacaactgcgtggccgat	ATAGACGGAGGCGAACCGGGT
D364Y	gcaactgcgtggcctattacagcgtgctg	CTCTTTCTATTCCAGGCATAGACGG
V367F	gtggccgattacagcttcctgtacaacagcgcc	GCAGTTGCTGATTCTCTTTCTATTCCAGGCA
N370S	attacagcgtgctgtacagcagcgcctctttttct	CGGCCACGCAGTTGCTGATTCT
P384L	gctacggcgtctctctcacaaagctgaacga	ACTTGAAGGTAGAAAAAGAGGCGC
P384S	gtgctacggcgtctctagcacaaagctgaacgac	TTGAAGGTAGAAAAAGAGGCGCTG
R408I	agaggcgacgaggtgatacagatcgctccagg	GATGACGAAGCTGTCGGCGTACAC
Q414P	cagatcgctccaggcgagactggcaaaatcg	TCGCACCTCGTCGCCTCTGATGA
K417N	tccaggccagactggcaatatcgccgact	GCGATCTGTCGCACCTCGTC
A435S	ttaccggctgcgtcatcagttggaacagcaacaacc	AGTCGTCAGGCAGCTTGTAGTTGT
S438F	ctgcgtcatcgcttggaacttcaacaacctggatagcaag	CCGGTAAAGTCGTCAGGCAGCTT
N439K	catcgcttggaacagcaagaacctggatagcaagg	ACGCAGCCGGTAAAGTCGTCAG
G446V	cctggatagcaaggtggtaggaaattacaactacc	TTGTTGCTGTTCCAAGCGATGACGC
L452R	aggaaattacaactaccggtaccggctgttccgg	CCCACCTTGCTATCCAGGTTGTTG
L455F	tacaactacctgtaccggttcttccggaagagtaacctg	ATTTCCTCCCACCTTGCTATCCAG
I468T	cccttcgagagagacaccagcaccgagatctac	CTTCAGGTTACTCTTCCGGAACAG
I468V	cccttcgagagagacgtcagcaccgagatct	CTTCAGGTTACTCTTCCGGAACAG
A475V	accgagatctaccaggtcggcagcaccccctgc	GCTGATGTCTCTCTCGAAGGGCTTCAG
G476S	gatctaccaggccagcagcaccccctg	TCGGTGCTGATGTCTCTCTCGAAGGGC
S477I	tctaccaggccggcatcaccccctgcaacgg	TCTCGGTGCTGATGTCTCTCTCGA
S477N	tctaccaggccggcaacaccccctgcattgg	TCTCGGTGCTGATGTCTCTCTCGA
S477R	ctaccaggccggcaggaccccctgcaacgga	ATCTCGGTGCTGATGTCTCTCTCG
T478I	tatcccaggccggcagcatcccctgcaacggag	TCTCGGTGCTGATGTCTCTCTCGAAGG
V483A	cccctgcaacggagcggaaggcttcaact	GTGCTGCCGGCCTGGTAGATCTCGGT
V483I	gcaccccctgcaacggaatagaaggcttcaactgtt	TGCCGGCCTGGTAGATCTCGGT
E484D	ccctgcaacggagtggatggcttcaactgtt	GTGCTGCCGGCCTGGTAGATCTC
E484K	cccctgcaacggagtgaaaggcttcaactgtta	GTGCTGCCGGCCTGGTAGATCT
F490L	gaaggcttcaactgttacttaccactgcaatcctatgg	CACTCCGTTGCAGGGGGTGCT
F490S	ggaaggcttcaactgttacagcccactgcaatcctatggc	ACTCCGTTGCAGGGGGTGCT
P491R	aggcttcaactgttacttcagactgcaatcctatggcttc	TCCACTCCGTTGCAGGGGGTG
Q493L	ctgttacttcccactgctatcctatggcttccagc	TTGAAGCCTTCCACTCCGTTGCAGG
S494P	ctgttacttcccactgcaaccctatggcttccagc	TTGAAGCCTTCCACTCCGTTGCA
N501Y	atcctatggcttccagccaacatatggcgttggctac	TGCAGTGGGAAGTAACAGTTGAAG
V503F	agccaacaaacggctttggctaccagccc	GGAAGCCATAGGATTGCAGTGGGA
Y508H	ttggctaccagccccacagagtggtcgtg	CGCCGTTTGTTGGCTGGAAGCCA
H519P	ctttgagctgcttcccgcccctgccactg	CTCAACACGACCACTCTGTAGGGC
H519Q	tgagctttgagctgcttcaggcccctgccact	ACACGACCACTCTGTAGGGCTG
A520S	ctttgagctgcttcacgcccctgccactgtctgc	CTCAACACGACCACTCTGTAGGGCTG
P521S	agctgcttcacgccagtgccactgtctgcg	CAAAGCTCAACACGACCACTCTGT
D614G	gccgtcctgtatcagggcgtgaattgcacagaa	CACTTGGTTAGAGGTGTTGGTGCC	pMD2.G-Swt
