# Supplementary material for: Neutralizing antibodies from the rare convalescent donors elicited antibody-dependent enhancement of SARS-CoV-2 variants infection
Source: Front Med (Lausanne). 2022 Oct 19;9:952697. doi: 10.3389/fmed.2022.952697 (PMC9627283; doi:10.3389/fmed.2022.952697)
Supplement: Supplementary file 4 [file Table_4.xlsx]

## Sheet: The mutations in Spike
The mutations in Spike of the SARS-CoV-2 variants
Variants	Lineage	ADE active	RBD Mutations	Non-RBD mutations in Spike
SARS-CoV-2 SD614G	None	Yes	None	D614G
SARS-CoV-2 SD614G+ P330S	None	Yes	P330S	D614G
SARS-CoV-2 SD614G +F338L	None	Yes	F338L	D614G
SARS-CoV-2 SD614G +A348T	None	Yes	A348T	D614G
SARS-CoV-2 SD614G +N439K	None	Yes	N439K	D614G
SARS-CoV-2 SD614G+G446V	None	No	G446V	D614G
SARS-CoV-2 SD614G +T478I	None	Yes	T478I	D614G
SARS-CoV-2 SD614G +H519Q	None	Yes	H519Q	D614G
Brazil (Gamma (P.1))	B.1.1.28	No	K417T, E484K, N501Y	L18F, T20N, P26S, D138Y, R190S, D614G, H655Y, T1027I, V1176F
UK (Alpha)	B.1.1.7	Yes	N501Y	69-70del, 144del, A570D, D614G, P681H, T716I, S982A, D1118H
SA (Beta)	B.1.351	Yes	K417N, E484K, N501Y	L18F, D80A, D215G, 242-244del, D614G, A701V
India (Kappa)	B.1.617	Yes	L452R, E484Q	G142D, E154K, L452R, D614G, P681R, Q1071H, H1101D
Delta	B.1.617.2	Yes	L452R, T478K	G142D, E156G, F157del, R158del, D614G, P681R, D950N
Omicron (BA.1)	B.1.1.529.1	unconfirmed	G339D S371L S373P S375F K417N N440K G446S S477N T478K E484A Q493K/R G496S Q498R N501Y Y505H T547K	A67V Del69-70 T95I G142D Del143-145 Del211 Ins214EPE L212I D614G H655Y N679K P681H N764K D796Y N856K Q954H N969K L981F
Omicron (BA.2)	B.1.1.529.2	unconfirmed	G339D S371F S373P S375F T376A D405N R408S K417N N440K S477N T478K E484A Q493R Q498R N501Y Y505H	T19I Del (L24 P25 P26) A27S G142D V213G D614G H655Y N679K P681H N764K D796Y Q954H N969K
