# Supplementary material for: Neutralizing antibodies from the rare convalescent donors elicited antibody-dependent enhancement of SARS-CoV-2 variants infection
Source: Front Med (Lausanne). 2022 Oct 19;9:952697. doi: 10.3389/fmed.2022.952697 (PMC9627283; doi:10.3389/fmed.2022.952697)
Supplement: Supplementary file 5 [file Table_5.xlsx]

## Sheet: Sheet1
Convalescent patients information in this study
Subjsct type	Subject	Age (years)	Sex	Clinical classification (mild:0, severe:1)	City where infected	Date of admission	Date of discharge	Date of blood sample collection	Volume of blood sample
COVID-19 convalescence	P8	51	F	0	Chongqing	2020-01-31	2020-02-17	2020-03-16	50ml
COVID-19 convalescence	P11	54	M	0	Chongqing	2020-02-02	2020-02-18	2020-04-01	30ml
COVID-19 convalescence	P12	48	F	0	Chongqing	2020-02-16	2020-02-28	2020-03-16	30ml
COVID-19 convalescence	P13	47	F	0	Chongqing	2020-01-31	2020-02-10	2020-04-01	10ml
COVID-19 convalescence	P14	38	M	0	Chongqing	2020-02-10	2020-02-19	2020-04-01	10ml
COVID-19 convalescence	P15	33	F	0	Chongqing	2020-02-10	2020-02-19	2020-04-01	10ml
COVID-19 convalescence	P16	44	M	0	Chongqing	2020-02-05	2020-02-14	2020-04-01	50ml
COVID-19 convalescence	P17	60	F	0	Chongqing	2020-02-11	2020-02-28	2020-04-01	30ml
COVID-19 convalescence	P18	48	M	0	Chongqing	2020-02-12	2020-02-28	2020-04-01	30ml
COVID-19 convalescence	P19	53	F	0	Chongqing	2020-02-16	2020-02-28	2020-04-01	10ml
COVID-19 convalescence	P24	44	F	0	Chongqing	2020-02-13	2020-02-16	2020-04-01	30ml
COVID-19 convalescence	P25	41	M	0	Chongqing	2020-01-31	2020-02-16	2020-04-01	10ml
COVID-19 convalescence	P26	20	F	0	Chongqing	2020-02-15	2020-02-25	2020-04-01	30ml
COVID-19 convalescence	P27	37	M	0	Chongqing	2020-02-02	2020-02-18	2020-04-01	50ml
COVID-19 convalescence	P28	44	F	0	Chongqing	2020-02-03	2020-02-28	2020-04-01	50ml
COVID-19 convalescence	P30	66	M	0	Chongqing	2020-02-03	2020-02-16	2020-04-01	10ml
COVID-19 convalescence	P31	67	F	0	Chongqing	2020-02-04	2020-02-16	2020-04-01	10ml
COVID-19 convalescence	P32	50	M	1	Chongqing	2020-02-01	2020-02-29	2020-04-01	30ml
COVID-19 convalescence	P33	50	F	0	Chongqing	2020-01-28	2020-02-29	2020-04-01	50ml
COVID-19 convalescence	P34	49	F	0	Chongqing	2020-02-08	2020-03-06	2020-04-01	30ml
COVID-19 convalescence	P35	56	M	0	Chongqing	2020-02-01	2020-02-09	2020-04-01	30ml
COVID-19 convalescence	P36	55	M	0	Chongqing	2020-02-14	2020-02-21	2020-04-01	50ml
COVID-19 convalescence	P37	45	F	0	Chongqing	2020-02-01	2020-02-15	2020-04-01	30ml
COVID-19 convalescence	P39	34	M	0	Chongqing	2020-01-28	2020-02-07	2020-04-01	10ml
COVID-19 convalescence	P40	47	M	1	Chongqing	2020-01-27	2020-02-23	2020-04-01	50ml
COVID-19 convalescence	P41	56	M	0	Chongqing	2020-01-30	2020-02-07	2020-04-01	40ml
COVID-19 convalescence	P42	63	F	0	Chongqing	2020-02-01	2020-02-25	2020-04-01	10ml
COVID-19 convalescence	P43	54	M	1	Chongqing	2020-01-29	2020-02-18	2020-03-16	30ml
COVID-19 convalescence	P44	37	M	0	Chongqing	2020-01-27	2020-02-14	2020-04-01	10ml

## Sheet: Sheet2
Vaccinees information in this paper
Subjsct type	Subject	Age (years)	Sex	Type of vaccine	City where vaccinated	Date of first time vaccinated	Date of blood sample collection	Volume of blood sample
Vaccinee	V1	20	F	Recombinant Protein Vaccine	Chongqing	2021-04-07	2021-04-22	10 ml
Vaccinee	V2	23	M	Inactivated Vaccine	Chongqing	2021-05-12	2021-05-15	10 ml
Vaccinee	V3	27	M	Inactivated Vaccine	Chongqing	2021-01-28	2021-05-15	10 ml
Vaccinee	V4	25	F	Recombinant Protein Vaccine	Chongqing	2021-04-14	2021-05-15	10 ml
Vaccinee	V5	26	F	Inactivated Vaccine	Chongqing	2021-04-10	2021-05-24	10 ml
Vaccinee	V6	25	F	Inactivated Vaccine	Chongqing	2021-04-10	2021-05-24	10 ml
Vaccinee	V7	24	F	Inactivated Vaccine	Chongqing	2021-03-18	2021-05-24	10 ml
Vaccinee	V8	26	F	Inactivated Vaccine	Chongqing	2021-03-15	2021-06-01	10 ml
Vaccinee	V9	26	F	Inactivated Vaccine	Chongqing	2021-03-15	2021-06-01	10 ml
Vaccinee	V10	26	F	Inactivated Vaccine	Chongqing	2021-03-15	2021-06-19	10 ml
Vaccinee	V11	22	M	Inactivated Vaccine	Chongqing	2021-03-21	2021-07-02	10 ml
Vaccinee	V12	21	M	Inactivated Vaccine	Chongqing	2021-03-21	2021-07-02	10 ml
Vaccinee	V13	22	M	Inactivated Vaccine	Chongqing	2021-04-22	2021-07-02	10 ml
Vaccinee	V14	20	F	Recombinant Protein Vaccine	Chongqing	2021-04-07	2021-07-02	10ml
Vaccinee	V15	19	F	Recombinant Protein Vaccine	Chongqing	2021-04-07	2021-07-02	10ml
Vaccinee	V16	25	F	Inactivated Vaccine	Chongqing	2021-03-01	2021-07-02	10ml
Vaccinee	V17	20	F	Inactivated Vaccine	Chongqing	2021-04-04	2021-07-02	10ml
