# Supplementary material for: Neutralizing antibodies from the rare convalescent donors elicited antibody-dependent enhancement of SARS-CoV-2 variants infection
Source: Front Med (Lausanne). 2022 Oct 19;9:952697. doi: 10.3389/fmed.2022.952697 (PMC9627283; doi:10.3389/fmed.2022.952697)
Supplement: Supplementary file 6 [file Table_6.xlsx]

## Sheet: Source Data Figure. 1
Source Data Figure. 1 ADE activities of the plasma samples from the early COVID-19 convalescent patients.
The plasma samples dilution (Change fold)	Convalescent patients
	P8			P11			P12			P13			P14			P15			P16			P17			P18			P19			P24			P25			P26			P27			P28			P30			P31
30	733	624.6	682.3	390.7	230.4	412.8	1046	207.7	175.8	154.6	178.7	160.6	143.2	133.6	127.8	148.6	143.8	244.4	306.7	262.8	203.7	260.2	243.9	218.5	239	184.8	255.2	189.2	199.2	158.3	97.52	125.6	154	163.9	77.52	193.7	153.6	777	403.5	93.2	133.6	122.6	733	624.6	657.3	682.3	722.5	687.3	262.3
60	513.4	527.9	725.1	251.4	184.8	282.7	217	236.4	171.2	103.4	163.3	156.9	169.2	131.6	198.7	163.4	187.6	166.9	318	250.4	214.2	193.6	244.4	234	205	269.9	226.5	214.3	182.6	205.1	75.39	114.4	98.72	146.1	104.4	87.73	130.3	236	117.7	140.3	139.4	139.7	513.4	527.9	531.2	725.1	509.2	657.5	234
120	586.5	605.4	1688	189.2	325.3	220.3	468.1	168.7	146.2	112.9	180.8	144.9	174.7	166.6	160.6	155.1	180	196.2	361.2	228.3	209	196.3	213.2	238.2	197.7	153.6	207.3	192.4	161.2	201.3	165	116.1	126.1	124.2	124.1	110.6	177.8	164	315	116.8	123.4	121.9	586.5	605.4	579.6	1688	1763	1669.4	280.5
240	1596	675.7	1284	131.7	181	138.1	231	167.9	199.5	193.9	198.6	142.5	184.6	173.5	215	133.5	177.5	195.1	337.8	276.2	261	226.6	285.5	200.2	205.9	233.4	166.4	161.9	184	297.9	143.6	142.6	208.2	107.8	94.53	117.2	139.9	115.8	89.41	121.1	232	156.6	796.8	675.7	801.5	1284	2492	1684.1	344.9
480	1200	598.4	1562	149	159.2	144.9	239.5	191.6	221.4	228.1	160.6	222.3	171.4	170	150.9	137.5	174.6	281.8	308.2	266.7	230.2	210.5	194.2	248.4	241.5	171.1	183.7	204.2	219.1	209.3	379.2	196.7	146.1	113.2	155.2	136.4	400.8	613.6	187.3	262.5	125.3	183.8	593.2	598.4	602.1	1562	2124	1678.2	264.6
960	583	617.3	940.7	189.3	168.3	129.8	209.8	243.8	157.1	173	135.8	161.2	139.3	155.5	201.9	144.7	160.3	212.8	358.2	336.9	254.8	211.3	197.9	219.2	212.9	195.2	195.3	227.4	159.8	194.4	146	174.2	175.2	173.5	103.6	110.3	157.7	157.3	123.9	98.49	191.6	131.7	583	617.3	597.1	940.7	1475	1345.3	312.2
1920	737.6	640.4	679	183.7	213.2	176	262.2	475.6	132.6	206	193.7	178.2	206.9	163.3	170	182.2	155.7	179.2	339.7	269.4	314.5	361.5	183.4	219.8	208.5	209.9	203.4	237.4	243.9	409.6	213.6	174.2	145.5	156.3	118	128.4	133.2	107.6	112.3	130.9	132.3	125.4	737.6	640.4	641.2	679	861.5	745.2	273.4
3840	703.9	663.2	1498	176.8	180.9	235	263.5	385.2	233.1	244.4	229	221.1	239.1	242.9	209.7	188	180.4	188.2	384.7	419.4	334	338.1	536.6	300.6	246.7	245.2	175.8	248.5	215.2	182.1	222.8	213.8	150	162.6	154.3	176.6	212.2	201.1	369.3	204.5	144.2	111.6	703.9	663.2	679.5	1498	1010	1278.4	491.4
[truncated: 38 more columns]

## Sheet: Source Data Figure. 2
Source Data Figure. 2 Identification of the neutralizing antibodies (Nabs)-mediated enhancement of SARS-CoV-2 variant infection.
(A) Assessment of the ADE activities of 10 potent NAbs against SARS-CoV-2 WT and the D614G variant.
Neutralizing antibody	Antibody concentrations (ng/ml) ( against the SARS-CoV-2 WT)									Antibody concentrations (ng/ml) ( against the D614G variant)
	250			500			1000			250			500			1000
13G9	210	176.3	180.4	210	176.3	184.5	186.2	162.6	168.2	117.5	97.42	106.5	128	89.89	114.5	126.9	107	128.3
58G6	126.4	157.6	142.6	126.4	157.6	146.8	146.6	135.2	139.7	71.73	93.5	82.3	95.34	67.73	86.4	109.6	79	89.4
510A5	110.4	150	145.7	110.4	150	138.6	125.5	98.59	123.5	103.6	73.86	95.6	145	94.38	134.7	105	120.3	113.5
510A4	128.2	140.9	134.3	128.2	140.9	147.9	129.2	127.5	132.4	92.04	115.8	104.2	120.6	92.54	117.4	109.6	108.8	122.6
81E1	202.2	185.5	189.2	196.5	146.5	185.6	165.5	188.6	173.2	122.2	83.84	119.3	110.6	123.8	115.7	122.7	105.5	113.8
51E10	192.1	124.2	174.4	174	104.6	158.1	97.37	159.4	146.2	240.4	231.4	234.6	87.61	107.9	128.1	92.05	118.1	116.4
55A8	126.2	145.9	157.3	166.7	140.3	158.4	145	155.9	153.2	1034	1315	1257.3	637.6	868.2	758.2	547.9	465.2	539.4
52F7	129.5	140.6	137.7	120.4	136.5	147.1	142.7	120.9	138.1	139.4	136.7	131.7	76.32	111.7	87.1	82.32	120.9	128.3
57F7	198.8	168.2	176.6	173.5	194.3	187.2	220.9	153.9	153.7	109.9	143	132.1	86.9	124.6	97.8	120.8	135.6	133.1
07C1	190.8	208.1	196.3	178.4	134.5	157.7	145.3	136.3	154.1	78.64	134	95.7	124.2	123.2	137.9	129.4	92.92	114.9
(B) Assessment of ADE activities of the neutralizing antibody 55A8 for SARS-CoV-2 WT and the D614G variant.
Antibody concentrations (ng/ml)	ADE activities of 55A8 for the SARS-CoV-2 WT									ADE activities of 55A8 for the D614G variant
	Daudi			Raji			K562			Daudi			Raji			K562
8000	216.4	198.7	227.7	183.8	175.1	199.8	194.6	135.6	163.8	264.8	238.8	243.1	186.3	254.4	212.6	162.5	153.3	199.8
2000	137.7	141.4	184.3	170.6	141.7	153.4	135.2	109.1	136.6	700.5	379.8	367.9	322.3	230.6	561.1	166.9	179.7	153.4
500	381.9	288.2	623.7	191	165.9	140.2	157.7	153	127	4610	4357	4189	6456	6921	6629	162.4	178.5	140.2
125	183.2	191.1	214.1	208	145.4	119.4	127.8	148.5	164.4	1874	1667	2005	4030	4713	4538	156.1	140.7	119.4
31.25	182.3	234.1	173	180.3	113.7	135.9	122.8	91.65	143.6	234.6	202	172.9	212.2	218	151.7	155.6	157.4	135.9
7.8125	137.6	182.4	257.4	174.4	102	229.8	126.9	96.24	109	164.1	207.6	231.9	197.5	189.2	182.3	112.9	135.9	229.8
1.9531	193.2	174.5	204.8	157.6	196.7	356	103.9	119.9	129.1	240.2	161.8	156.2	188.7	167.5	174.6	121.6	120.8	356
0.48828	179.3	152.5	149.9	488.9	123.5	130.2	87.76	96.2	108	218	110.8	148.2	220.1	266.1	177.9	153.3	175	130.2
0.12207	317	207.1	152.2	150.1	131.3	579	129.6	100.7	80.43	165.9	196.6	236.1	229.9	172.6	211.6	124.5	146.7	179

## Sheet: Source Data Figure. 3
Source Data Figure. 3 ADE activities of the neutralizing antibody 55A8 for the high-infective double-mutant variants.
The antibody 55A8 concentrations (ng/ml)	ADE activities of 55A8 for the D614G+P330S variant									ADE activities of 55A8 for the D614G+F338L variant
	Daudi			Raji			K562			Daudi			Raji			K562
8000	184.1	1174	1916	752.4	1518	2541	68.75	63.41	76.56	172	493.7	564	158.3	309.1	173.2	116.4	73.38	130.6
2000	1538	1006	2931	2399	1778	1461	39.72	85.68	70.18	165.5	374.6	172.7	117.2	213.4	183	85.09	63.62	117.4
500	5172	5554	7766	15020	15500	12510	83.01	62.58	64.79	212.1	504.3	261.1	413.4	348.7	336	100.3	90.16	84.07
125	11036	10002	11245	16090	17370	19020	50.66	57.81	61.91	1622	1564	580.2	1438	690.6	2577	71.73	139.3	103.3
31.25	203.4	197.6	233.8	237.3	181.8	277.7	71.02	80	62.7	7692	8248	7013	10500	9524	9032	117.1	114.3	111.6
7.8125	157.8	155.5	153.1	169.8	196.2	161.9	49.5	72.2	105.5	1711	4349	3170	6462	4888	5674	86.02	110.3	119.8
1.9531	154.6	221.7	219.3	176.7	185.4	203.9	63.05	70.8	45.55	148.4	149.6	161.8	400.2	329.2	198.5	151.9	540.7	337.3
0.48828	162.4	169.2	179.2	177.9	277.9	155.5	74.04	27.25	51.18	131.4	162.1	123.6	141	108.5	125.6	176.3	264.3	231.6
0.12207	220.8	211.7	218.4	78.48	114.5	108.2	46.9	62.61	73.79	134.7	134.1	185	172.4	126.4	134.5	95.78	354.1	306.3
The antibody 55A8 concentrations (ng/ml)	ADE activities of 55A8 for the D614G+A348T variant									ADE activities of 55A8 for the D614G+N439K variant
	Daudi			Raji			K562			Daudi			Raji			K562
8000	104.4	191.6	139.1	186	311.7	203.9	223.1	210	177.9	273.7	104.8	317.9	132.5	95.39	96.45	58.42	73.43	81.56
2000	378.4	144.5	168.4	221.7	464.6	206.1	221.8	217	247.2	158.5	118.6	241.3	108.8	145	1375	59.72	85.42	72.3
500	141	246.5	204.6	200.3	174.7	163.8	176.4	217.4	193.5	164	1710	242.3	173.5	117.8	444.9	81.34	77.58	73.91
125	1091	774.8	594.6	782.3	594.4	563.7	194.4	130	166.2	3153	5217	2897	2513	1706	3117	84.62	73.83	79.74
31.25	3198	2232	3579	1519	2048	1061	131.8	160	192	10720	8501	12590	6670	10060	7835	72.02	86.4	76.8
7.8125	1791	1114	1476.7	1140	679.2	293.6	224.9	161.3	171.9	1261	843.9	2095	2123	1252	1564	79.5	82.2	91.4
1.9531	108.5	135.9	145.6	147.9	101.4	121	181.2	152.2	150.3	107	77.97	116.5	97.77	128.4	100.8	75.05	81.8	85.55
0.48828	118.4	184.4	114.4	191.3	121.7	142.4	183.7	178.2	138.8	87.22	116.7	191.4	110.6	85.21	78.63	76.02	87.25	79.11
0.12207	132.7	115.6	110.6	214.5	175.1	209.4	214.4	140.7	161.1	133	90.14	82.28	83.88	136.1	98.28	76.9	68.63	76.79
Antibody concentrations (ng/ml)	ADE activities of 55A8 for the D614G+T478I variant									ADE activities of 55A8 for the D614G+H519Q variant
	Daudi			Raji			K562			Daudi			Raji			K562
8000	127.7	242.9	209.9	200.6	247.8	200	58.42	73.43	81.56	352	222.6	854.3	172.7	474.9	205.9	99.31	261.7	156
2000	774	879.4	1026	196.9	212.1	249	59.72	75.42	72.17	803	206	376.2	460.5	246.2	361.9	57.34	58.72	64.54
500	2493.5	1526	2698	8188	6595	7473	82.03	67.58	68.92	1337	2185	339.2	404.4	236.5	188.7	93.35	65.79	100
125	1170.8	1338	1197	9895	7641	8630	71.66	67.83	67.74	11060	9746	8815	4155	5213	4058	62.98	75.33	97.06
31.25	141.7	143.5	114.5	176.5	208.3	213.4	78.02	85.4	72.8	18610	14130	15740	12670	12900	18840	51.99	46.43	56.76
7.8125	156.4	108.1	162.1	143.5	197.9	215.8	79.5	62.2	95.4	434	1028	722	819.4	308.1	496.9	130.6	33.47	85.67
1.9531	169.7	167	162.7	153.3	170	192.8	66.05	71.8	75.55	114.1	147.1	127.4	139.5	110.9	143.2	102.3	36.6	58.23
0.48828	119.5	148.3	117.3	178	183.7	128.8	71.02	77.25	61.18	102.1	132	176.1	148.6	123.4	95.89	130.2	51.49	39.38
0.12207	189.2	206.1	194.7	203.3	243.1	192.4	66.9	62.61	63.79	166.6	160.5	132.6	184.5	231.7	156.8	45.16	69.94	91.36

## Sheet: Source Data  Figure. 4
Source Data Figure. 4 The ADE activities of 55A8 for the newly emerged variants.
The antibody 55A8 concentrations (ng/ml)	ADE activities of 55A8 for the B.1.1.7 variant									ADE activities of 55A8 for the B.1.351 variant
	Daudi			Raji			K562			Daudi			Raji			K562
8000	38150	47700	55250	31420	49200	38200	107.2	101.8	86.83	5422	6279	40600	5638	4408	3483	162.5	153.3	199.8
2000	40510	59560	60000	26140	66120	26250	121.5	108.7	103.3	11140	18820	10440	4090	3664	3645	166.9	179.7	153.4
500	102034	99800	118300	127700	119100	138600	60.18	95.16	68.98	17690	20550	19670	5778	4949	3380	162.4	178.5	140.2
125	16580	20080	15170	52420	59900	53180	378.6	122.1	97.27	157400	205500	156000	109250	117300	95430	156.1	140.7	119.4
31.25	200.9	175.2	297.5	1020	1682	1720	165.1	95.28	91.14	1625	1150	1099	1189	1139	1281	155.6	157.4	135.9
7.8125	241.6	388.7	197.6	321.3	259	220.9	85.18	87.76	90.58	1052	1128	687.1	1060	1045	983.4	112.9	135.9	229.8
1.9531	229.1	200.7	234.6	271	276.2	287.2	73.34	95.54	136	1075	950.7	1005	1142	1032	1128	121.6	120.8	356
0.48828	322.6	305.5	304.9	639.5	222.9	292.7	50.98	59.66	270.2	897.5	1864	631.3	1027	1221	1098	153.3	175	130.2
0.12207	110.4	90.2	79.76	89.5	75.98	108.2	89.76	89.98	98.46	796.2	743.4	633	802.3	859.5	1176	124.5	146.7	279
The antibody 55A8 concentrations (ng/ml)	ADE activities of 55A8 for the B.1.617 variant									ADE activities of 55A8 for theB.1.617.2 variant
	Daudi			Raji			K562			Daudi			Raji			K562
8000	6848	8711	9737	8468.5	9456.2	7800	114.3	123.8	96.45	1757	2224	1458	2039.5	1836.72	1793.42	142.15	133.5	178.92
2000	15460	21240	24360	16270	18120	20250	134.5	112.7	123.5	11778	9778	13010	14296	12674	13679	167.72	189.9	163.3
500	21010	23120	24960	24560	23125	21600	97.25	98.16	108.68	14244	9188	17240	15768	14938	16387	158.4	178.62	150.23
125	1078	1190	1144	1542.8	1300.86	1285.7	178.56	172.1	123.25	2369	2535	2719	2457.8	2675.5	2835	166.5	161.75	139.42
31.25	332.3	462.9	608.5	723	686.5	725.8	265.1	195.8	131.14	1818	1620	1148	1585.2	1438.7	1687.5	165.62	147.5	165.19
7.8125	362.9	746.4	850.2	621.5	558.8	728.6	135.12	182.75	130.52	423.6	407.1	370.2	563.2	445.8	583.43	132.7	145.8	129.9
1.9531	376.6	548.5	573.7	475.6	586.73	581.35	173.35	195.54	136	412.4	389	623	432.6	536.7	532.2	161.6	145.28	156.6
0.48828	472	468.2	1950	534.6	523.7	392.65	150.5	149.4	174.2	471.9	413.2	472.7	437.4	426.5	496.74	158.3	167.1	165.3
0.12207	322.6	305.5	304.9	485.4	373.45	401.23	167.36	169.67	168.66	396.2	443.4	533	452.4	358.6	576.45	164.5	156.7	178.3

## Sheet: Source Data Fig. 5
Source Data Fig. 5 The ADE effects mediated by the neutralizing antibody 55A8 depend on FcγRII
(A) Assessment of ADE activities of the neutralizing antibody 55A8 for the epidemic variants with or without anti-CD32 (blocking FcɤR II)
B.1.1.7 ADE Blocking by anti-FcɤRII							B.1.351 ADE Blocking by anti-FcɤRII
Cell processing	Infectivity of the B.1.1.7 variant (%)						Infectivity of the B.1.351 variant (%)
	The antibody 55A8 concentrations (125 ng/ml）			The antibody 55A8 concentrations (250 ng/ml）			The antibody 55A8 concentrations (125 ng/ml）			The antibody 55A8 concentrations (250 ng/ml）
Daudi-untreated	99.32	103.45	97.23	99.45	92.02	108.53	110.96	92.06	96.98	95.82	94.38	109.8
Daudi-anti-CD32 blocking	0.48	1.13	0.71	0.56	0.43	0.54	0.61	0.68	0.79	0.36	0.57	0.34
(B) Assessment of ADE activities of 55A8LALA for epidemic variants, including B.1.1.7 and B.1.351
The antibody 55A8 concentrations (ng/ml)	ADE activitiy of 55A8LALA for the B.1.1.17 variant			ADE activityof 55A8 for the B.1.1.17 variant			ADE activitiy of 55A8LALA for the B.1.1.17 variant			ADE activity of 55A8 for the B.1.351 variant
8000	715.3	636.2	787.2	38150	47700	55250	729	810	937	5422	6279	40600
2000	771.7	586.7	826.8	40510	59560	60000	812	726	928	11140	18820	10440
500	633.1	609	726.5	102034	99800	118300	824	786.9	867	17690	20550	19670
125	667.1	570.4	777.1	16580	20080	15170	844	862.5	854	157400	205500	156000
31.25	567.7	539.8	664.9	200.9	175.2	297.5	762	834.2	935.1	1625	1150	1099
7.8125	618.6	497.1	647.4	241.6	388.7	197.6	839	824	910	1052	1128	687.1
1.9531	614.2	549	719.4	229.1	200.7	234.6	859	935.1	922	1075	950.7	1005
0.48828	713	742.1	986.6	322.6	305.5	304.9	955	895	814	897.5	1864	631.3
0.12207	619.8	548.1	846.8	210.4	190.2	179.76	934	897	678	796.2	743.4	633

## Sheet: Extended Data Figure.1
Source Data Extended Data Figure. 1 ADE activities of the plasma samples from COVID-19 convalescent patients against the SARS-CoV-2 WT
Convalescent patients	The plasma samples Dilution (Change fold)
	120×			240×			480×
P8	401.7	421.4	366.4	423.2	378.3	472.8	341.1	277	393.8
P11	493.5	595.1	447.3	445.5	444.7	369.8	418.6	324.7	411.1
P12	460.5	389.5	312.8	512.3	544.2	466.6	580	380.5	254.9
P13	347.6	287.7	377.2	287.9	277.5	359.5	338.8	351.3	364.8
P14	252.6	298.6	446.2	258.7	296.3	304.2	330.8	267.8	273.3
P15	306.1	336.2	379.9	583.7	516.4	340.3	533.7	397.7	287.7
P16	433.1	232.7	287.8	329.4	476.9	268	329	355	377.9
P17	265.5	296.4	810.7	303.7	283	394.7	465	591.2	347.8
P18	301	332.3	295.1	291.7	243.7	240.4	264.1	336.2	295.4
P19	230.7	199.5	189	289.8	305.2	258	286.4	251	183
P24	415.4	447.6	346	379.5	356.8	352	552.1	441.5	471
P25	632.3	529.9	517	671.2	628.4	622	649.3	636.3	622
P26	597	787.5	647	587.6	743.8	679	679.8	689.3	576
P27	593.8	595.5	543	593.8	595.5	543	497.6	433.1	544
P28	647.8	561	305	431.4	536.8	342	465.2	510.3	364
P30	246.8	319.4	302	237.6	358.7	296	392.3	225	377
P31	293	299.2	400	313.6	422.3	408	293.4	310.3	502
P32	367.1	259.5	264	399.9	732.3	290	418.6	485.7	365
P33	450.1	263.2	390	400.2	329.2	599	726.7	736.3	852
P34	319.1	222.7	443	413	358.9	324	259.4	814.9	433
P35	420.6	269.6	344.3	290.6	390.6	325	377.2	674	662.6
P36	787.1	719.1	702.1	679.3	607.6	666.8	768.9	738.1	717.3
P37	600.1	787.4	754.3	631.2	607	619.7	654.9	695.4	732.9
P39	589.5	597.7	536.1	468.9	681.3	535.6	648.3	767.4	597.8
P40	759.8	531.9	535.8	740	511.2	479.6	411	535.6	512.3
P41	528.5	454.7	451.4	588.7	439.5	553.2	500.4	424.2	508.4
P42	568	529.5	475.1	475.8	399.2	434.6	438.9	522	376.2
P43	453.8	417.7	476.5	563.8	423.8	491.5	469.3	567	429.5
P44	680.6	598.1	520.4	556.9	533.2	585.7	592.6	698.3	568.4

## Sheet:  Extended Data Figure. 2
Source Data Extended Data Figure. 2 ADE activities of the plasma samples from COVID-19 convalescent patients against the epidemic B.1.1.7 variant
Convalescent patients	The plasma samples Dilution (Change fold)
	120×			240×			480×
P8	272.6	270.7	279.5	308.1	171.8	266.4	200.8	174	197.7
P11	331	423	300	425.3	371.4	469	134.1	224.7	204
P12	130.4	198.3	219	174.6	168.9	193	98.39	217	186
P13	169.7	186.7	160	94.83	151.6	110	168.3	141	192
P14	199.1	265.5	232	333.9	272.3	179	322	484.2	357.5
P15	311	133.1	204	145	620.8	169	206	284.3	585
P16	139.9	204.8	325	591.5	126.1	161	138.3	120.1	374
P17	141.5	165.7	219.1	308.4	149.6	198.7	193.2	153.1	176.8
P18	322.7	444	498	227	296.5	331	230.7	325.6	245
P19	230.7	199.5	189	289.8	305.2	258	286.4	251	183
P24	137.5	146.4	147	164	197.2	177	263.5	219.7	184
P25	124.2	124.1	110	107.8	94.53	117	113.2	155.2	136
P26	177.8	164	315	139.9	115.8	89	400.8	513.6	387
P27	116.8	123.4	121	121.1	232	156	262.5	125.3	183
P28	386.5	405.4	321	596	475.7	456	434	498.4	483
P30	688	563	378	384	492	432	562	424	472
P31	404	734.9	250	295.9	245.6	328	205.6	251	233
P32	238.7	272.8	326	211.8	312.7	577	239.1	253.5	363
P33	240.3	293.2	934	365.2	322.6	357	362.6	307.5	279
P34	11720	12480	10940	15700	11260	15970	13640	12420	6711
P35	209.9	457.4	398	433.4	278.9	489	394	445.2	604
P36	203.6	643.3	229	292.4	234	157	583.2	260.1	231
P37	192.4	202.9	219.2	282.1	259.6	315.2	272.1	327.8	229.2
P39	161.4	604.3	233.1	154.3	285.3	230.6	297.3	244.9	295.4
P40	653.5	367.52	475.7	285.8	208.9	668.5	425.8	592.3	158.2
P41	221.5	207.5	226.6	262.2	279.4	592.4	309.4	524.5	253
P42	282.2	296.9	158.4	319.4	227.8	256	421.1	302.3	283.5
P43	262.6	182.4	177.5	193.9	207.7	190.4	228.2	266	229.5
P44	274.4	198	157.6	207.9	411.8	225.4	291.8	236.8	325

## Sheet:  Extended Data Figure. 3
Source Data Extended Data Figure. 3 ADE activities of the mixed 3 plasma samples from COVID-19 convalescent patients against the epidemic B.1.1.7 variant
Convalescent patients	The plasma samples Dilution (Change fold)
	50×			100×			200×
P8+P11+P12	634.5	510	434	862.1	723	611.1	601.9	696.4	635.1
P17+P18+P30	802.7	667.6	512.9	674	450.9	525	665.2	678.6	795
P31+P34+P35	23510	21590	26850	13650	13670	14730	1847	1773	1926

## Sheet:  Extended Data Figure. 4
Source Data Extended data Fig. 4 The neutralizing capabilities of the neutralizing antibodies against the SARS-CoV-2 variants.
The neutralizing capabilities of the neutralizing antibodies against the D614G variant
Abs Dilutions (ng/ml)	13G9 (Neutralization%)			58G6 (Neutralization%)			510A5 (Neutralization%)			510A4 (Neutralization%)			81E1 (Neutralization%)			51E10 (Neutralization%)			55A8 (Neutralization%)			52F7 (Neutralization%)			57F7 (Neutralization%)			07C1 (Neutralization%)
2000	99.98	99.97	99.97	99.96	99.96	99.96	99.69	99.62	99.56	99.97	99.96	99.96	100	100	99.99	99.95	99.99	99.99	99.66	99.77	99.82	99.99	99.99	99.99	99.39	98.14	99.17	95.59	94.91	97.66
1000	99.97	99.96	99.96	99.97	99.97	99.95	98.7	99.37	99.13	99.96	99.96	99.71	99.99	100	99.98	99.96	99.98	99.98	99.7	99.83	99.91	99.99	99.99	99.99	95.88	96.84	96.16	94.68	96.46	97.33
500	99.9	99.97	99.31	99.97	99.97	99.96	99.24	99.49	98.84	99.96	99.96	99.96	99.99	99.99	99.98	99.93	99.97	99.99	99.81	99.81	99.84	99.99	99.99	99.98	91.12	94.71	95.15	94.54	95.98	97.65
250	99.67	99.84	99.65	99.91	99.95	99.33	97.29	97.44	98.48	99.95	99.64	99.92	99.93	99.96	99.93	99.98	99.91	99.91	99.03	99.56	99.45	99.99	99.98	99.98	84.97	82.65	85.57	95.06	95.42	95.83
125	98.47	98.75	99.2	96.24	96.5	96.75	96.82	97.23	96.8	99.89	99.79	99.1	99.62	99.75	99.65	99.79	99.9	99.86	98.07	98.4	98.62	99.77	99.91	99.82	58.41	56.28	59.95	91.18	91.69	92.46
62.5	97.39	93.3	97.01	85.61	89.44	85.18	94.97	94.9	96.52	96.14	96.73	98.35	97.64	98.19	97.89	98.09	98.72	99.11	86.88	92.41	93.08	97.51	97.72	98.2	52.83	51.26	55.5	79.12	79.82	82.56
31.25	94.28	93.81	94.89	69.71	78.05	71.31	91.07	92.81	91.96	94.54	91.86	91.22	89.58	88.41	89.03	96.09	95.48	93.34	69.62	66.31	68.99	95.46	95.54	93.44	27.81	27.23	33.7	64.27	63.94	67.8
15.625	86.52	87.43	86.79	47.91	50.46	46	78.64	79.88	80.98	86.28	84.7	81.69	73.62	69.89	72.65	89.41	85.89	86.35	65.33	61.28	61.65	86.84	85.11	83.62	26.11	30.78	32.99	45.69	53.54	51.67
7.8125	67.55	71.11	68.45	39.55	39.59	43.63	67.09	56.65	62.54	72.24	73.99	64.13	57.23	61.3	60.03	65.97	66.37	67.67	48.42	55.71	58.46	73.36	73.37	72.1	20.37	25.31	27.52	40.31	48.59	45.23
3.9063	41.26	46	39.54	18.2	13.8	24.94	51.29	53.33	43.61	40.9	37.67	35.75	50.09	44.79	58.66	58.82	63.98	60.1	41.16	41.73	42.63	65.46	54.13	69.7	16.33	23.05	33.07	38.46	36.71	31.78
1.9531	44.57	47.65	43.96	19.44	3.91	22.54	42.39	50	33.54	29.98	34.27	28.14	35.76	35.96	42.78	43.5	45.06	50.61	28.65	18.32	29.1	56.18	46.36	49.13	11.32	18.47	20.25	21.96	23.35	27.33
0.9766	15.16	24.59	25.48	7.97	-8.09	14.07	37.88	22.34	31.67	15.19	12.42	13.32	11.22	9.68	7.88	27.8	23.98	21.86	18.69	14.55	18.97	24.64	40.16	31.37	9.88	16.8	16.25	26.96	19.35	21.33
0.4883	14.3	-3.9	11.14	2.45	5.71	3.45	12.08	9.71	18.2	11.54	15.47	16.51	24.23	7.05	-6.45	15.67	11.41	8.23	15.23	11.59	5.78	22.58	18.97	11.96	-10.62	10.39	-0.06	0.69	0.93	0.82
0.24415	12.48	4.85	6.85	-0.82	2.54	4.05	12.26	21.73	15.42	8.83	5.61	17.07	17.5	18.58	23.34	18.34	9.87	15.05	13.23	1.51	7.31	12.08	12.95	10.86	-7.62	6.79	2.35	-1.69	0.6	-1.72
The neutralizing capabilities of the neutralizing antibodies against the D614G+P330S variant
Abs Dilutions (ng/ml)	13G9 (Neutralization%)			58G6 (Neutralization%)			510A5 (Neutralization%)			510A4 (Neutralization%)			81E1 (Neutralization%)			51E10 (Neutralization%)			55A8 (Neutralization%)			52F7 (Neutralization%)			57F7 (Neutralization%)			07C1 (Neutralization%)
2000	99.98	99.97	99.97	99.96	99.96	99.96	99.69	99.62	99.56	99.97	99.96	99.96	99.99	99.99	99.99	99.95	99.99	99.99	99.66	99.77	99.82	99.99	99.99	99.99	99.39	98.14	99.17	95.59	94.91	97.66
1000	99.97	99.98	99.98	100	99.99	99.94	99.75	99.93	99.8	100	99.95	100	99.99	99.99	99.98	99.99	99.99	99.98	99.66	99.72	99.73	99.98	99.99	99.98	99.32	99.84	99.81	97.87	97.41	97.78
500	99.92	99.88	99.91	100	99.99	99.99	99.78	99.72	99.77	99.99	100	99.99	99.98	99.93	99.98	99.99	99.99	99.99	99.17	99.56	99.68	99.99	99.97	99.99	98.4	98.48	99.34	97.76	98.02	98.1
250	99.86	99.77	99.78	100	99.97	99.99	99.8	99.87	99.74	99.98	99.97	99.98	99.97	99.92	99.92	99.92	99.96	99.96	98.68	98.8	98.81	99.99	99.98	99.98	98.09	98.28	98.45	96.48	97.07	97.92
125	99.58	99.5	99.48	99.68	99.8	99.67	99.58	99.37	99.57	99.9	99.85	99.74	99.16	99.61	99.6	99.87	99.9	99.89	94.93	95.14	96.92	99.97	99.9	99.98	92.77	95.57	94.86	95.76	96.72	96.89
62.5	98.81	98.95	98.83	98.36	98.27	98.35	97.25	98.45	97.99	99.24	99.12	99.14	95.65	97.29	97.94	97.78	98.6	98.64	76.64	80.27	77.35	99.64	99.94	99.85	75.29	80.49	80.79	94.98	94.86	95.79
31.25	93.77	95.25	96.55	92.84	92.66	92.33	69.74	76.03	74.12	95.6	96.52	97.44	91.07	91.5	92.33	84.54	84.79	85.25	43.65	43.96	45.7	94.78	98.71	98.34	53.9	48.06	58.58	80.6	80.59	82.9
15.625	86.2	87.3	86.08	79.44	77.14	85.61	45.76	41.58	36.5	95.7	94.86	92.01	79.99	82.02	80.99	54.55	45.92	51.73	38.82	34.72	35.89	85.03	87.74	95.2	38.34	40.46	47.65	61.34	64.38	63.51
7.8125	60.41	60.21	61.61	58.66	59.28	65.1	22.81	29.26	27.26	84.33	83.84	80.49	74.8	76.36	75.58	50.88	41.34	42.95	31.07	30.64	32.71	77.32	77.83	78.95	34.74	31.83	37.51	44.61	51.83	47.58
3.9063	32.4	40.4	37.52	43.51	54.13	48.08	11.64	15.61	11.2	66.65	57.98	34.8	60.79	66.76	62.89	30.65	27.33	28.34	38.39	37.65	24.89	65.05	71.07	72.42	28.91	30.48	29.75	43.83	40.92	39.75
1.9531	30.28	23.41	33.94	20.22	16.34	22.62	7.27	10.42	8.91	52.45	35.65	41.32	56.71	45.3	51.23	21.27	30.63	31.37	23.84	28.63	25.76	46.55	47.02	41.16	28.34	20.46	27.55	28.34	32.51	27.55
0.9766	10.36	18.18	20.14	-3.4	6.62	5.06	-10.12	-5.87	-7.62	4.65	16.31	10.39	26.54	27.82	15.71	4.6	9.79	10.15	12.31	14	11.78	25.78	35.92	22.57	19.57	16.73	17.09	21.31	11.41	12.23
0.4883	Non-detected	Non-detected	Non-detected	Non-detected	Non-detected	Non-detected	Non-detected	Non-detected	Non-detected	Non-detected	Non-detected	Non-detected	5.38	13.5	8.69	Non-detected	Non-detected	Non-detected	Non-detected	Non-detected	Non-detected	11.15	7.29	10.35	9.52	6.15	7.7	10.66	4.57	-4.65
The neutralizing capabilities of the neutralizing antibodies against the D614G+F338L variant
Abs Dilutions (ng/ml)	13G9 (Neutralization%)			58G6 (Neutralization%)			510A5 (Neutralization%)			510A4 (Neutralization%)			81E1 (Neutralization%)			51E10 (Neutralization%)			55A8 (Neutralization%)			52F7 (Neutralization%)			57F7 (Neutralization%)			07C1 (Neutralization%)
2000	99.85	99.93	98.18	99.92	99.99	99.99	99.74	99.85	99.89	99.83	99.97	99.92	100	100	99.91	99.97	99.97	99.97	99.62	99.66	99.81	99.99	99.99	99.99	99.33	99.8	99.54	94.49	95.65	96.06
1000	99.92	99.97	99.99	99.81	99.99	99.85	99.84	99.74	99.77	99.99	99.96	99.99	100	99.99	99.98	99.69	99.95	99.97	99.33	99.75	99.77	99.99	99.99	99.98	98.96	99.1	99.44	95.79	96.29	95.2
500	99.85	99.96	99.85	99.99	99.99	99.1	99.72	99.76	99.77	99.99	99.96	99.98	99.85	99.96	99.99	99.97	99.94	99.98	99.23	99.56	99.74	99.15	99.92	99.96	98.14	98.21	98.35	95.77	95.02	95.71
250	99.5	99.74	99.74	99.92	99.98	99.92	99.62	99.7	99.43	99.98	99.96	99.95	99.94	99.89	99.97	99.95	99.81	99.91	98.78	99.12	99.13	99.94	99.96	99.98	97.39	97.96	97.07	94.76	95.73	95.75
125	99.28	99.39	99.19	99.71	99.78	99.86	99.35	99.09	98.96	99.78	99.81	99.89	99.69	99.65	99.73	99.72	99.57	99.37	95.43	95.83	96.74	99.55	99.27	99.77	87.4	89.48	87.93	88.46	91.8	91.22
62.5	98.37	98.36	98.29	98.64	98.11	98.6	87.74	87.03	89.91	98.9	98.99	99.35	98.53	98.76	97.69	96.3	94.3	94.7	81.46	84.05	88.1	95.82	98	97.45	68.09	68.57	64.7	71.48	73.84	84.17
31.25	90.13	90.59	90.01	89.19	88.65	91.94	52.87	57.8	66.41	95.36	94.95	90.2	97.55	96.82	90.68	87.68	88.25	87.41	73.03	76.21	68.54	88.62	88.29	90.07	53.09	45.29	44.66	52.63	54.21	53.73
15.625	77.7	79.5	80.63	76.65	77.9	74.73	34.32	46.59	47.8	84.86	82.69	76.6	93.23	91.98	90.93	83.93	84.25	80.76	67.03	66.31	67.3	74.07	82.73	77.92	49.34	50.89	55.14	29.15	36.56	38.8
7.8125	58.33	58.96	57.72	68.3	69.5	67.11	17.13	18.63	11.61	65.47	66.01	63.27	70.22	75.4	74.54	75.15	80.53	75.89	54.96	60.87	57.63	53.85	73.99	74.45	35.04	31.01	38.13	28.3	32.34	33.48
3.9063	50.83	44.76	41.78	69.4	67.2	65.01	14.74	12.11	21.64	41.57	37.78	38.92	67.36	68.47	60.66	73	72.1	73.15	52.04	56.83	52.43	60.88	67.43	61.72	30.04	24.51	28.23	16.89	26.47	30.64
1.9531	42.78	35.55	29.81	59.23	55.37	60.2	9.54	11.23	13.43	24.15	12.27	20.45	35.26	37.65	37.43	58	63.96	63.22	40	42.23	49.87	50.42	54.77	53.78	21.8	18.92	16.87	20.58	17.48	18.41
0.9766	29.59	23.02	14.68	37.05	34.88	36.84	-15.12	4.2	-6.4	2.76	-1.9	7.64	9.14	6.94	11.49	23.54	30.15	28.31	29.86	27.87	30.4	41.48	44.34	42.64	15.12	23.92	22.32	-5.18	-7.48	-18.65
0.4883	-19.78	-10.74	2.39	20.11	11.25	30.05	8.34	7.15	6.81	3.19	-15.66	7.14	3.67	8.91	12.63	11.26	11.45	19.65	20.34	16.58	13.76	19.78	23.36	25.93	0.39	11.99	5.78	-13.83	-15.38	-6.46
0.24415	17.01	16.96	7.9	5.47	3.58	9.52	12.48	4.14	7.42	3.41	4.3	-3.87	2.14	4.97	2.45	10.92	7.36	14.6	12.29	10.57	-9.74	9.78	-3.36	3.93	-1.39	3.67	5.78	0.39	-13.84	-16.74
The neutralizing capabilities of the neutralizing antibodies against the D614G+A348T variant
Abs Dilutions (ng/ml)	13G9 (Neutralization%)			58G6 (Neutralization%)			510A5 (Neutralization%)			510A4 (Neutralization%)			81E1 (Neutralization%)			51E10 (Neutralization%)			55A8 (Neutralization%)			52F7 (Neutralization%)			57F7 (Neutralization%)			07C1 (Neutralization%)
2000	99.89	99.91	99.91	99.93	99.95	99.91	99.91	99.99	99.96	99.93	99.99	99.99	99.99	100	99.99	99.99	99.98	99.99	99.87	99.84	94.55	99.93	99.92	99.75	98.67	99.84	99.78	99.25	99.08	98.95
1000	99.89	99.91	99.91	99.91	99.95	99.91	99.87	99.74	99.96	99.99	99.97	99.99	99.93	99.98	99.99	99.64	99.97	99.98	99.89	99.92	99.95	99.92	99.98	98.27	99.61	99.6	99.66	99.19	99.31	99.12
500	99.86	99.87	99.91	99.94	99.94	99.93	99.67	99.79	99.91	100	100	99.97	100	99.99	99.98	99.99	99.99	99.99	99.9	99.92	99.9	99.96	99.98	99.97	99.04	98.94	98.96	99.17	99.21	99.16
250	99.81	99.86	99.88	99.93	99.92	99.94	99.81	99.86	99.1	99.97	99.96	99.99	99.88	99.98	99.99	99.97	99.99	99.98	99.84	99.76	99.81	99.97	99.89	99.97	96.73	95.6	97.16	98.86	99.04	98.7
125	99.82	99.82	99.86	99.93	99.95	99.94	99.78	99.61	99.79	99.99	99.89	99.9	99.95	99.96	99.94	99.91	99.98	99.98	99.27	99.56	99.44	99.93	99.82	99.75	84.54	88.74	87.54	98.53	98.59	98.91
62.5	99.3	99.43	99.07	98.47	98.91	98.72	99.66	99.46	99.64	99.61	99.8	99.7	99.58	99.68	99.6	99.71	99.79	99.73	97.67	97.43	97.32	98.71	98.61	98.8	65.25	63.51	70.78	96.08	97.23	97.54
31.25	98.85	98.99	98.68	83.28	89.56	91.22	98.95	98.48	98.37	98.78	98.46	98.82	98.94	98.71	98.68	98.82	98.3	98.55	95.16	94.32	89.95	95.32	90.68	90.33	53.73	54.71	54.68	88.46	86.87	81.57
15.625	94.93	94.73	94.09	82.41	74.51	81.76	90.68	85.71	84.54	96.96	96.2	96.93	94.65	94.73	92.39	89.86	91.78	88.97	84.99	81.61	84.06	75.11	81.49	73.83	43.13	49.08	45.64	75.97	74.49	74.65
7.8125	55.64	78.98	77.84	39.69	44.68	57.8	59.62	68.18	63.27	87.42	88.93	88.58	53.73	75	76.15	63.63	69.27	65.77	62.36	60.79	64.6	52.23	55.78	46.79	40.39	22.93	39.58	60.38	58.65	58.04
3.9063	32.97	61.07	46.12	49.19	43.63	52.83	48.99	43.18	48.81	81.83	77.53	78.53	58.61	71.77	71.03	49.26	61.59	67.02	40.12	40.87	41.54	43.18	46.01	43.94	31.2	41.89	38.78	50.52	51.57	50.56
1.9531	22.68	34.8	44.89	34.98	28.52	38.45	41.63	31.43	31.4	69.63	66.22	56.31	65.72	59.63	49.35	52.88	42.55	54.59	29.05	34.32	27.68	37.61	40.54	33.69	29.79	11.77	17.06	41.32	40.71	38.78
0.9766	18.26	23.81	19.52	18.53	20.52	19.85	13.24	11.39	15.26	52.4	50.12	53.27	59.2	51.73	49.56	15.6	32.11	30.11	8.21	3.59	10.18	30.42	24.41	26.16	8.18	11.53	10.52	36.27	33.72	30.23
0.4883	-2.25	3.67	1.56	8.53	-2.52	17.25	10.34	5.39	6.83	48.09	36.9	47.34	16.42	17.49	15.89	-6.39	17.91	18.34	3.21	4.97	5.38	10.94	14.41	16.16	4.62	3.58	4.51	21.34	25.74	22.42
0.24415	-1.95	-6.09	4.73	5.21	-6.23	4.25	1.67	-12.26	-8.62	12.39	13.23	14.99	17.16	-9.45	8.57	14.15	-1.1	2.17	7.39	2.32	6.38	-19.1	-11.25	-13.06	-12.74	0.58	-5.98	9.86	6.45	9.19
The neutralizing capabilities of the neutralizing antibodies against the D614G+N439K variant
Abs Dilutions (ng/ml)	13G9 (Neutralization%)			58G6 (Neutralization%)			510A5 (Neutralization%)			510A4 (Neutralization%)			81E1 (Neutralization%)			51E10 (Neutralization%)			55A8 (Neutralization%)			52F7 (Neutralization%)			57F7 (Neutralization%)			07C1 (Neutralization%)
2000	99.98	99.97	99.97	99.97	99.99	99.99	99.43	99.28	99.48	99.97	99.98	99.94	100	100	99.86	99.99	99.97	99.95	99.64	99.61	99.66	99.99	99.99	100	99.99	99.99	99.97	97.84	98.01	97.96
1000	99.98	99.97	99.97	99.97	99.99	99.99	98.8	99.01	98.74	99.97	99.98	99.94	100	100	99.99	99.99	99.95	99.95	99.33	99.71	99.54	100	99.99	100	98.98	98.98	99.07	97.68	97.83	97.64
500	99.97	99.98	99.98	99.98	99.98	99.99	98.2	98.78	98.37	99.92	99.93	99.9	100	100	99.99	99.99	99.99	99.99	99.49	99.47	99.53	99.99	99.98	99.99	97.37	97.63	97.14	96.82	97.25	97.4
250	99.88	99.94	99.93	99.93	99.89	99.89	97.32	97.51	97.25	99.73	99.73	99.83	99.98	99.97	99.97	99.91	99.92	99.92	99.06	99	99.19	99.96	99.94	99.98	88.06	88.42	88.09	93.16	95.84	95.78
125	99.77	99.8	99.86	99.86	99.37	99.51	91.36	93.13	91.86	98.77	98.93	98.96	99.8	99.74	99.76	99.14	99.25	99.43	95.78	95.15	95.71	99.88	99.76	99.83	72.27	71.77	71.32	82.8	85.03	84.75
62.5	99.19	99.34	99.23	99.23	96.1	97.02	73.36	79.15	76.59	94.75	95.7	96.06	98.99	99.16	98.67	93.63	95.34	94.95	73.25	75.32	75.37	99.06	99.15	99.69	55.97	53.02	58.31	59.5	65.31	61.04
31.25	92.08	93.34	94.37	94.37	74.82	78.68	67.85	70.29	65.75	84.15	84.15	81.63	92.18	92.4	93.92	71.28	74.81	75.66	38.57	38.39	40.61	92.6	93.53	94	39.74	34.91	42	27.54	21.4	18.33
15.625	88.03	83.61	87.08	87.08	81.07	81.53	56.87	53.27	52.34	71.91	71.67	65.61	68.55	68.78	70.24	61.72	61.76	57.42	11.76	32.14	3.77	88.87	82.06	81.61	37.49	27.8	29.37	29.12	27.49	29.92
7.8125	59.72	56.53	66.85	66.85	53.22	55.35	54.51	47.52	48.38	61.94	57.33	55.7	66.16	46.04	57.91	53.29	59.99	53.95	29.39	22.6	25.31	78.1	74.67	74.58	32.33	25.42	23.61	20.39	19.44	16.42
3.9063	52.61	50.97	54.23	54.23	42.15	41.08	39.41	33.9	38.81	65.12	56.44	48.33	18.8	19.63	18.8	48.15	46.94	51.32	-14.65	8.84	-17.5	64.77	65.34	64.5	23.87	31.67	20.26	13.37	-29.42	-15.4
1.9531	33.54	39.96	36.23	36.23	34.01	42.68	35.84	31.95	36.54	50.12	51.01	50.02	0.67	-8.19	19.95	47.44	48.19	48.03	1.07	22.66	15.14	62.77	57.81	61.99	19.33	32.64	23.12	-19.42	-19.53	-6.64
0.9766	22.34	29.06	26.34	26.34	19.56	20.73	15.54	18.18	10.62	45.96	37.71	36.34	15.55	17.9	11.93	41.66	44.47	40.28	-0.81	-0.1	1.02	35.6	35.54	32.68	27.78	31.01	23.85	-15.75	-16.95	9.72
0.4883	-11.53	4.91	-1.79	-1.79	11.47	14.25	-15.03	12.24	-1.04	17.63	20.21	16.9	-23.38	-30.45	-20.29	26.79	23.02	30.53	5.68	-9.39	-3.67	14.36	10.61	19.51	20.33	25.01	33.85	-12.33	-19.6	2.23
0.24415	-8.53	5.34	-3.42	-5.29	5.48	5.08	14.89	6.48	-4.34	4.39	15.29	10.63	-5.78	2.97	2.61	-9.37	11.82	23.26	8.66	-5.64	-2.58	10.63	9.52	4.89	16.56	15.68	14.98	-7.48	-5.45	-6.42
The neutralizing capabilities of the neutralizing antibodies against the D614G+G446V variant
Abs Dilutions (ng/ml)	13G9 (Neutralization%)			58G6 (Neutralization%)			510A5 (Neutralization%)			510A4 (Neutralization%)			81E1 (Neutralization%)			51E10 (Neutralization%)			55A8 (Neutralization%)			52F7 (Neutralization%)			57F7 (Neutralization%)			07C1 (Neutralization%)
2000	99.97	99.96	99.98	99.98	99.99	99.99	99.25	99.66	99.49	99.99	99.99	99.99	99.99	99.95	99.98	100	99.99	99.99	99.68	99.56	99.68	99.48	99.93	99.98	99.73	99.73	99.78	99.14	99.14	99.51
1000	99.98	99.99	99.97	99.99	99.99	99.99	99.26	99.26	99.27	99.99	99.99	99.99	99.91	99.98	99.98	99.98	99.99	99.98	99.34	99.18	99.02	99.8	99.95	99.99	98.95	99.07	99.17	98.96	98.71	99.18
500	99.73	99.97	99.96	99.99	99.99	99.99	99.03	99.4	99.45	100	99.99	99.98	100	99.99	99.92	99.98	99.95	99.99	96.74	97.64	98.2	99.99	99.97	99.99	97.21	97.35	97.08	98.47	98.48	98.37
250	99.83	99.95	99.96	99.99	99.98	99.98	98.24	98.56	98.61	99.99	99.99	99.98	99.99	99.99	99.98	99.95	99.97	99.93	94.48	95.47	96.08	99.99	99.99	99.97	90.14	93.15	88.79	97.69	97.85	97.79
125	99.71	99.82	99.78	99.86	99.88	99.85	96.36	97.51	97.82	99.93	99.92	99.95	99.9	99.87	99.93	99.25	99.38	99.61	83.83	86.53	85.96	99.87	99.91	99.98	77.11	80.45	79.59	95.6	96.64	96.39
62.5	98.88	99.14	99.03	97.49	98.33	98.43	89.11	87.88	93.08	99.47	99.6	99.65	99.57	99.67	99.59	95.73	97.05	96.96	45.99	45.19	55.84	99.88	99.85	99.89	60.95	63.91	69.22	89.54	89.52	89.7
31.25	97.25	96.76	97.29	92.71	93.37	94.29	74.9	72.88	77.62	97.93	98.51	98.17	97.3	97.85	97.48	79.22	82.82	83.78	39.88	43.76	47.5	98.73	99.16	98.83	36.12	45.75	32.3	71.39	72.66	72.6
15.625	90.39	92.06	92.62	86.37	83.75	85.43	61.89	65.23	63.89	94.58	95.74	94.25	93.87	93.86	93.69	58.02	53.37	58.17	35.57	27.21	32.87	95.12	95.89	96.07	26.11	26.17	25.79	64.11	59.74	62.83
7.8125	73.14	80.28	82.55	68.03	74.11	72.71	51.2	58.98	53.11	77.62	83.2	81.97	75.26	77.08	75.1	48.89	51.56	52.41	31.37	28.96	31.26	85.57	87.05	87.41	21.62	19.89	23.37	38.81	42.19	37.68
3.9063	57.96	60.69	58.67	63.49	67.28	60.7	43.57	35.48	52.29	70.95	70.9	67.21	65.19	58.08	51.37	40.87	47.15	45.76	25.67	20	23.41	73.83	76.19	70.49	18.89	16.32	14.69	39.86	34.31	32.07
1.9531	27.59	40.7	50.47	49.66	41.91	48.05	34.27	36.53	33.67	55.6	61.96	61.47	46.6	62.57	56.51	48.08	31.16	42.21	19.92	17.89	21.85	60.13	64.17	65.04	20.21	13.43	18.12	21.03	18.96	16.76
0.9766	27.16	15	20.53	11.07	22.7	24.28	18.79	26.16	-8.33	36.3	34.85	45.66	22.66	28.97	19.28	24.79	29.82	23.21	8.46	4.75	16.44	51.21	53.42	46.21	8.68	8.43	17.75	11.54	14.62	13.71
0.4883	17.35	10.32	8.95	13.51	12.42	14.36	6.37	11.42	10.52	21.68	20.51	28.21	17.34	16.72	21.86	9.52	11.92	15.36	-2.1	-4.32	3.54	46.94	40.41	45.88	3.83	5.63	10.71	2.34	10.56	8.83
0.24415	-2.42	10.61	-7.59	9.99	1.64	8.4	-15.34	5.13	12.01	5.1	-13.27	5.17	-1.58	10.7	6.23	-2.45	8.83	7.63	-2.89	3.24	-5.31	20.12	11.2	11.26	0.97	7.53	5.03	7.09	4.41	-4.27
The neutralizing capabilities of the neutralizing antibodies against the D614G+T478I variant
Abs Dilutions (ng/ml)	13G9 (Neutralization%)			58G6 (Neutralization%)			510A5 (Neutralization%)			510A4 (Neutralization%)			81E1 (Neutralization%)			51E10 (Neutralization%)			55A8 (Neutralization%)			52F7 (Neutralization%)			57F7 (Neutralization%)			07C1 (Neutralization%)
2000	99.99	99.98	99.99	99.99	99.99	99.99	99.95	99.88	99.72	99.78	99.96	99.98	99.96	99.98	99.99	99.97	99.99	99.99	99.95	99.69	99.68	99.98	99.95	99.99	99.85	99.96	99.63	98.93	98.88	98.83
1000	99.91	99.9	99.89	99.99	99.99	99.94	99.9	99.81	99.81	99.88	99.99	99.99	99.97	99.99	99.99	100	99.99	99.99	99.92	99.89	99.86	100	100	99.99	99.75	99.93	99.8	98.3	99	99.12
500	99.91	99.94	99.93	99.99	99.99	99.99	99.61	99.67	99.8	99.9	99.99	99.98	99.99	99.99	99.98	99.99	99.98	99.98	99.84	99.85	99.92	99.98	99.99	99.99	99.78	99.72	99.77	98.84	98.81	98.82
250	99.84	99.87	99.87	99.99	99.97	99.99	99.3	99.72	99.84	99.91	99.96	99.99	99.71	99.97	99.98	99.97	99.99	99.99	99.7	99.76	99.73	99.95	99.96	99.97	99.8	99.87	99.74	98.59	98.69	99
125	99.72	99.92	99.92	99.68	99.8	99.67	99.5	99.39	98.68	99.91	99.99	99.98	99.77	99.83	99.83	99.82	99.98	99.93	99.44	99.45	99.73	99.27	99.63	99.45	99.58	99.37	99.57	98.51	98.35	98.57
62.5	99.28	99.62	98.25	98.36	98.27	98.35	98.43	99.52	99.13	99.64	99.83	99.89	99.27	98.46	98.78	99.61	99.61	99.74	96.65	98.87	98.86	97.72	98.39	98.22	97.25	98.45	97.99	96.85	97.24	96.87
31.25	93.43	95.64	95.23	92.84	92.66	92.33	96.81	97.1	96.48	99.21	99.7	99.01	95.04	95.44	95.49	98.11	98.64	98.01	89.85	85.35	84.93	90.28	91.96	89.2	69.74	76.03	74.12	89.17	90.94	87.71
15.625	80.9	70.99	69.13	79.44	77.14	85.61	82.46	82.41	84.49	98.81	98.83	95.87	81.18	80.23	77.69	92.87	93.16	92.97	65.07	67.92	63.67	81.32	80.1	84	45.76	41.58	36.5	78.85	78.01	74.89
7.8125	50.03	51.31	62.46	58.66	59.28	65.1	60.91	58.72	51.53	90.02	89.56	93.69	63.05	71.6	55.46	73.84	77.76	71.45	57.39	55.65	60.91	54.43	51.16	63.25	22.81	29.26	27.26	61.85	52.48	55.83
3.9063	18.84	28.78	34.92	43.51	54.13	48.08	45.18	35.44	41.71	82.98	85.11	87.57	39.15	51.37	62.28	57.78	64.82	55.61	59.39	50.65	55.96	63.86	63.22	62.56	11.64	15.61	11.2	47.78	60.96	38.25
1.9531	20.34	10.75	18.7	20.22	16.34	22.62	32.1	25.42	23.06	63.21	62.37	72.45	22.17	22.07	23.68	48.11	51.82	41.07	43.46	24.68	29.94	48.14	43.67	48.47	7.27	10.42	8.79	46.47	45.1	24.78
0.9766	11.41	14.73	12.76	-3.4	6.62	5.06	12.53	10.2	15.32	43.18	44.21	47.39	-11.74	-9.57	-10.95	18.6	-7.57	-8.3	25.41	21.13	20.55	35.43	31.18	25.57	-14.12	11.3	-1.87	24.51	32.98	26.68
0.4883	5.47	8.62	10.78	-5.78	2.36	1.72	5.37	-11.39	8.35	12.24	10.72	14.53	-9.55	10.12	6.32	-10.88	13.76	-5.06	19.32	17.45	10.35	0.24	15.67	5.68	-10.72	5.78	-6.53	16.17	24.72	23.31
0.24415	-6.44	3.65	4.78	-7.44	-2.34	5.28	-6.87	-10.46	3.89	-8.78	-0.78	-4.75	-17.2	-19.68	-12.52	-15.48	-11.75	-12.35	17.43	21.16	12.19	-7.04	1.93	-9.7	8.21	-5.63	-8.42	-5.35	6.78	-2.1
The neutralizing capabilities of the neutralizing antibodies against the D614G+H519Q variant
Abs Dilutions (ng/ml)	13G9 (Neutralization%)			58G6 (Neutralization%)			510A5 (Neutralization%)			510A4 (Neutralization%)			81E1 (Neutralization%)			51E10 (Neutralization%)			55A8 (Neutralization%)			52F7 (Neutralization%)			57F7 (Neutralization%)			07C1 (Neutralization%)
2000	99.95	99.98	99.97	99.99	99.99	99.99	99.89	99.83	99.84	100	100	99.99	99.99	99.99	99.99	99.99	99.99	99.99	99.45	99.37	99.31	99.99	99.99	99.99	99.7	99.68	99.6	95.61	96.31	96.51
1000	99.98	99.89	99.91	99.96	99.99	99.99	99.39	99.64	99.56	99.97	99.99	99.99	99.89	99.99	99.94	99.99	99.97	99.98	99.14	99.02	99.61	99.99	99.99	99.99	98.78	99.05	99.38	96.18	96.35	96.07
500	99.87	99.98	99.97	100	99.99	99.99	99.4	99.64	99.69	99.97	99.94	99.99	99.95	99.99	99.99	99.95	99.99	99.98	98.65	98.89	99.11	99.99	99.99	99.99	95.64	95.64	97.63	94.92	95.59	95.79
250	99.81	99.89	99.8	99.99	99.99	99.99	99.47	99.61	99.08	99.86	99.99	99.98	99.88	99.96	99.92	99.96	99.97	99.93	97.64	96.88	98.2	99.99	99.99	99.97	91.5	90.7	89.25	94.25	94.84	95.09
125	99.62	99.53	99.29	99.97	99.97	99.93	99.2	99.51	99.58	99.88	99.94	99.85	99.78	99.54	99.53	99.48	99.52	99.83	94.03	90.55	93.88	99.61	99.87	99.69	82.94	77.33	79.67	93.47	92.64	94.78
62.5	98.31	97.82	98.38	98.95	99.84	99.6	98.04	98.01	97.64	99.04	99.31	99.79	97.35	97.67	97.75	98.76	98.34	98.71	74.6	67.04	74.89	98.22	97.19	98.08	66.44	54.28	60.82	89.49	89.92	88.48
31.25	94.61	95.96	95.15	98.27	97.68	97.96	86.8	86.53	82.51	96.25	96.84	97.31	95.51	93.68	94.99	93.3	92.84	92.28	55.42	59.45	51.46	91.56	85.5	93.62	49.78	50.56	53.18	80.95	83.1	69.85
15.625	88.51	87.25	87.27	94.36	94.34	93.57	65.47	64.02	65.64	90.57	90.64	90.33	83.21	85.55	87.07	74.64	78.94	81.04	33.68	33.94	34.06	71.11	70.3	76.95	30.12	28.56	40.16	64.53	62.41	61.17
7.8125	76.6	77.39	72.82	78.7	78.42	78.4	33.09	44.04	43.88	68.34	76.29	68.49	64.53	70.89	74.46	59.86	56.52	55.14	13.67	10.49	15.48	62.77	55.33	63.09	15.98	12.39	17.55	41.64	42.44	38.12
3.9063	64.78	48.95	48.99	57.43	56.99	54.78	18.81	17.02	16.69	55.33	48.87	43	46.48	57.84	55.87	38.34	27.36	51.4	6.92	3.7	2.89	43.33	50.62	59.08	5.61	10.68	8.94	37.89	37.78	39.16
1.9531	35.08	41.78	28.39	38.49	40.09	38.95	13.52	0.82	-5.07	31.17	35.06	29.72	26.97	27.85	38.19	31.2	25.81	29.94	-7.1	-5.33	-5.2	23.99	37.06	39.61	5.78	5.64	7.94	38	28.69	36.19
0.9766	38.42	43.23	29.94	20.65	19.56	18.78	-4.05	-5.43	-10.49	24.41	22.64	9.15	-2.89	-0.23	3.82	23.96	26.41	24.31	4.3	6.54	-9.42	21.25	22.56	21.38	9.61	9.68	-18.94	9.61	19.68	-18.94
0.4883	13.67	16.52	20.53	12.93	8.26	11.23	-11.51	-8.59	-11.73	14.5	15.31	7.62	1.13	-15.52	-5.64	3.56	-0.87	6.14	2.41	1.67	0.34	11.36	14.32	10.58	-18.83	-10.98	-3.22	7.89	-14.07	-17.97
0.24415	1.87	2.02	-1.52	-0.95	7.25	4.23	-18.5	-11.89	-12.72	4.5	10.31	7.68	2.13	-10.52	-8.64	8.42	2.4	-11.68	2.23	6.88	-11.48	0.38	3.79	4.49	-7.34	-11.6	0.53	2.32	-12.46	5.36

## Sheet:  Extended Data Figure. 5
Source Data Extended Data Figure. 5 Assessment of the infectivity of the engineered double-mutant variants
SARS-CoV-2 pseudotyped viruses	WT	D614G	V320G	P330S	F338L	G339D	E340K	V341I	A344S	A348T	A352S	N354K	S359N	D364Y	N370S	P384L	P384S	R408I	Q414P	Q414E	K417N	A435S	S438F	N439K	G446V	L452R	L455F	I468T	I468V	A475V	G476S	S477I	S477N	S477R	T478I	V483A	V483I	E484D	E484K	F490L	F490S	P491R	Q493L	S494P	N501Y	V503F	Y508H	H519P	H519Q
The relative infectivity (Change fold)	1.06818	4.98652	0.12395	12.4555	6.22774	0.542561	0.0935	0.0051	0.1054	8.3322	5.2105	0.3451	1.2767	0.052702	3.5124	4.42827	0.942395	0.037467	0.001704	0.098725	0.005431	2.18114	0.077116	40.9767	20.191	2.87055	0.009837	0.140355	3.10546	0.1394	3.78246	0.036714	0.009142	0.012481	6.67471	0.009952	0.005475	0.088502	1.01955	4.59928	0.608173	0.001757	3.32438	0.03417	0.79144	0.309831	0.089521	5.0329	9.59889
	0.895862	3.5024	0.076453	5.58638	6.41531	0.447222	0.0714	0.0051	0.068	8.6887	4.3979	0.2533	1.3294	0.047583	3.84236	4.40669	1.17799	0.04197	0.001233	0.144221	0.005221	2.55242	0.089933	40.1936	20.2306	5.34263	0.01013	0.135697	3.14412	0.1445	4.12641	0.013441	0.010526	0.013029	5.76671	0.011317	0.004435	0.082164	0.764571	4.9106	0.39711	0.001702	2.85741	0.030428	0.872233	0.17958	0.080441	4.53813	9.73567
	1.03596	4.24446	0.100201	9.02093	6.32153	0.422213	0.0493	0.0034	0.0986	8.0274	4.4455	0.1887	1.5062	0.04675	3.62033	4.44369	0.98711	0.039503	0.001379	0.095364	0.005298	2.72573	0.090131	42.8005	24.2946	3.88555	0.022144	0.152944	3.52375	0.1207	3.52177	0.03718	0.009275	0.01406	6.72659	0.010084	0.005226	0.081201	1.03456	3.94516	0.427686	0.00179	2.3367	0.024368	0.960254	0.157361	0.069248	3.62643	6.29023
[truncated: 2 more columns]

[truncated: 3 more sheets:  Extended Data Figure. 6,  Extended Data Figure. 7,  Extended Data Figure. 8]
